# Supplementary material for: Efficient Convolution Network to Assist Breast Cancer Diagnosis and Target Therapy
Source: Cancers (Basel). 2023 Aug 6;15(15):3991. doi: 10.3390/cancers15153991 (PMC10416960; doi:10.3390/cancers15153991)
Supplement: Supplementary file 1 [file cancers-15-03991-s001.zip]

Archive with 1 entries (1 files):
- cancers-2532630-supplementary.pdf
